# Supplementary material for: Genotyping-by-Sequencing Uncovers the Introgression Alien Segments Associated with Sclerotinia Basal Stalk Rot Resistance from Wild Species—I. Helianthus argophyllus and H. petiolaris
Source: Front Genet. 2016 Dec 26;7:219. doi: 10.3389/fgene.2016.00219 (PMC5183654; doi:10.3389/fgene.2016.00219)
Supplement: Supplementary file 2 [file Table2.XLSX]

## Sheet: common SNPs
Table S2 Polymorphic SNPs of H.arg 6 in LG3 and the shared SNPs of the H. argophyllus intrgression lines in linkage groups 8, 9, 10, and 11
N: no data; K represents GT, M: AC, R: AG, S: CG, Y: TC, and W: TA
rs#	alleles	chrom	HA 458	HA 89	H.arg 1	H.arg 2	H.arg 3	H.arg 4	H.arg 5	H.arg 6
S3_1429464	A/G	3	A	A	A	A	A	A	A	G
S3_7602982	G/A	3	A	A	A	A	A	A	A	G
S3_7875075	T/C	3	T	T	T	T	T	T	T	C
S3_10182485	T/C	3	T	T	T	T	C	T	Y	C
S3_20691269	A/G	3	G	G	G	G	G	G	G	A
S3_20691305	C/T	3	T	T	T	T	T	T	T	C
S3_24563042	T/C	3	T	T	Y	T	Y	T	Y	C
S3_34900351	G/C	3	G	G	G	G	G	G	G	C
S3_34900367	T/C	3	T	T	T	T	T	T	T	C
S3_36005625	C/T	3	C	C	C	C	C	C	C	T
S3_36005688	C/T	3	C	C	C	C	C	C	C	T
S3_36846216	A/T	3	A	A	A	A	A	A	A	T
S3_36846217	C/T	3	C	C	C	C	C	C	C	T
S3_36846271	G/C	3	G	G	G	G	G	G	G	C
S3_36846297	C/T	3	C	C	C	C	C	C	C	T
S3_40938136	A/G	3	A	A	A	A	A	A	A	G
S3_43858333	G/A	3	G	G	G	G	G	G	G	A
S3_48425538	A/C	3	C	C	C	C	C	C	C	A
S3_51390349	A/G	3	A	A	A	A	A	A	A	G
S3_51390364	T/G	3	T	T	T	T	T	T	T	G
S3_54306447	C/A	3	C	C	C	C	C	C	C	A
S3_57897757	T/C	3	T	T	T	T	T	T	T	C
S3_59585470	A/T	3	A	A	N	A	A	A	W	T
S3_66631910	G/A	3	G	G	G	G	G	G	G	A
S3_66631931	C/T	3	C	C	C	C	C	C	C	T
S3_66631969	T/G	3	T	T	T	T	T	T	T	G
S3_68045902	T/C	3	T	T	T	T	T	T	T	C
S3_68678298	C/A	3	C	C	C	C	C	C	C	A
S3_68678342	G/T	3	G	G	G	G	G	G	G	T
S3_70646176	C/T	3	C	C	C	C	C	C	C	T
S3_70646184	G/A	3	G	G	G	G	G	G	G	A
S3_70646194	G/A	3	G	G	G	G	G	G	G	A
S3_74558551	A/G	3	A	A	R	R	R	R	R	G
S3_77066716	T/G	3	T	T	T	T	T	T	T	G
S3_78085897	C/T	3	C	C	C	C	C	C	C	T
S3_81618259	T/A	3	T	T	T	T	T	T	T	A
S3_85431772	A/G	3	A	A	A	A	A	A	A	G
S3_85431779	A/G	3	A	A	A	A	A	A	A	G
S3_85431780	T/C	3	T	T	T	T	T	T	T	C
S3_85431789	C/A	3	C	C	C	C	C	C	C	A
S3_86295621	T/C	3	T	T	T	T	T	T	T	C
S3_86295667	T/C	3	T	T	T	T	T	T	T	C
S3_94627183	G/A	3	G	G	G	G	G	G	G	A
S3_94627196	C/A	3	C	C	C	C	C	C	C	A
S3_94992100	A/G	3	G	G	N	G	G	G	N	A
S3_94992102	G/A	3	G	G	N	G	G	G	N	A
S3_94992106	G/C	3	G	G	N	G	G	G	N	C
S3_98387114	C/A	3	C	C	C	C	C	C	C	A
S3_99045008	A/C	3	A	A	A	A	A	A	A	C
S3_104242842	T/A	3	T	T	T	T	T	T	T	A
S3_105359852	C/G	3	C	C	C	C	C	C	C	G
S3_105534656	C/A	3	C	C	C	C	C	C	C	A
S3_107595929	T/C	3	T	T	T	Y	Y	Y	Y	C
S3_110479020	A/G	3	A	A	A	A	A	A	A	G
S3_114543204	C/T	3	C	C	C	C	C	C	C	T
S3_114613494	T/G	3	T	T	T	T	T	T	T	G
S3_120006949	C/T	3	T	T	T	T	T	T	T	C
S3_120006955	A/C	3	C	C	C	C	C	C	C	A
S3_120006982	T/C	3	T	T	T	T	T	T	T	C
S3_120296992	C/T	3	C	C	C	C	C	C	C	T
S3_120297015	G/A	3	G	G	G	G	G	G	G	A
S3_120329373	C/T	3	C	C	C	C	C	C	C	T
S3_120329398	T/G	3	T	T	T	T	T	T	T	G
S3_120329416	T/C	3	T	T	T	T	T	T	T	C
S3_120329420	T/C	3	T	T	T	T	T	T	T	C
S3_142560563	A/G	3	A	A	A	A	A	A	A	G
S3_142560570	G/T	3	G	G	G	G	G	G	G	T
S3_159959334	T/G	3	T	T	N	T	T	T	T	G
S3_161370837	T/G	3	T	T	T	T	T	T	T	G
S3_166276868	G/A	3	G	G	G	G	G	G	G	A
S3_166276882	C/A	3	C	C	C	C	C	C	C	A
S3_166276884	G/A	3	G	G	G	G	G	G	G	A
S3_197895392	T/C	3	T	T	N	T	T	T	T	C
S8_15403271	A/T	8	A	A	T	T	T	T	T	A
S8_18538553	C/T	8	C	C	T	T	T	T	T	C
S8_18538580	T/C	8	T	T	C	C	C	C	C	T
S8_18538591	G/A	8	G	G	A	A	A	A	A	G
S8_18538598	G/A	8	G	G	A	A	A	A	A	G
S8_30311227	T/C	8	T	T	C	C	C	C	C	T
S8_30311234	T/C	8	T	T	C	C	C	C	C	T
S8_37413449	A/G	8	A	A	G	G	G	G	G	A
S8_37413481	T/C	8	T	T	C	C	C	C	C	T
S8_40622285	C/T	8	T	T	C	C	C	C	C	T
S8_59152383	A/T	8	A	A	T	T	T	T	T	A
S8_61346535	C/A	8	C	C	A	A	A	A	A	C
S8_61726310	C/T	8	C	C	T	T	T	T	T	C
S8_61726323	T/C	8	T	T	C	C	C	C	C	T
S8_67228207	A/C	8	A	A	C	C	C	C	C	A
S8_81029384	T/C	8	T	T	C	C	C	C	C	T
S8_81029386	T/A	8	T	T	A	A	A	A	A	T
S8_81029399	C/G	8	C	C	G	G	G	G	G	C
S8_81859314	T/G	8	T	T	G	G	G	G	G	T
S8_82411301	A/G	8	A	A	G	G	G	G	G	A
S8_89646598	G/A	8	A	A	G	G	G	G	G	A
S8_90030487	C/T	8	C	C	T	T	T	T	T	C
S8_91773818	C/T	8	C	C	T	T	T	T	T	C
S8_91773848	T/G	8	T	T	G	G	G	G	G	T
S8_91926097	A/G	8	A	A	G	G	G	G	G	A
S8_92578504	G/A	8	G	G	A	A	A	A	A	G
S8_92591565	C/A	8	C	C	A	A	A	A	A	C
S8_95578784	C/T	8	C	C	T	T	T	T	T	C
S8_95578805	A/G	8	A	A	G	G	G	G	G	A
S8_96109260	C/A	8	C	C	A	A	A	A	A	C
S8_100780427	A/G	8	A	A	G	G	G	G	G	A
S8_100780433	A/G	8	A	A	G	G	G	G	G	A
S8_100858344	A/G	8	A	A	G	G	G	G	G	A
S8_102056348	T/C	8	T	T	C	C	C	C	C	T
S8_102056395	C/T	8	C	C	T	T	T	T	T	C
S8_104660726	G/C	8	G	G	C	C	C	C	C	G
S8_104660761	T/C	8	T	T	C	C	C	C	C	T
S8_104660773	C/T	8	C	C	T	T	T	T	T	C
S8_107711332	T/C	8	T	T	C	C	C	C	C	T
S8_107711345	A/G	8	A	A	G	G	G	G	G	A
S8_107711357	A/G	8	A	A	G	G	G	G	G	A
S8_107711375	G/A	8	G	G	A	A	A	A	A	G
S8_107711419	G/A	8	G	G	A	A	A	A	A	G
S8_107711421	A/C	8	A	A	C	C	C	C	C	A
S8_107711423	G/A	8	G	G	A	A	A	A	A	G
S8_107711443	T/C	8	T	T	C	C	C	C	C	T
S8_109604462	C/T	8	C	C	T	T	N	T	T	C
S8_109604503	G/A	8	G	G	A	A	A	A	A	G
S8_110016717	A/G	8	A	A	G	G	G	G	G	A
S8_112665306	C/T	8	C	C	T	T	T	T	T	C
S8_114594835	A/G	8	A	A	G	G	G	G	G	A
S8_120445824	G/A	8	G	G	A	A	A	A	A	G
S8_120547150	C/A	8	C	C	A	A	A	A	A	C
S8_126247396	C/A	8	A	A	C	C	C	C	C	A
S8_128986707	C/G	8	C	C	G	G	G	G	G	C
S8_128986738	T/A	8	A	A	T	T	T	T	T	A
S8_130036706	C/T	8	C	C	T	T	T	T	T	C
S8_130036719	A/G	8	A	A	G	G	G	G	G	A
S8_130036775	C/T	8	C	C	T	T	T	T	T	C
S8_130036791	T/C	8	T	T	C	C	C	C	C	T
S8_130036814	A/T	8	A	A	T	T	T	T	T	A
S8_135422547	G/T	8	G	G	T	T	T	T	T	G
S8_136414031	T/G	8	T	T	G	G	G	G	G	T
S8_140216112	A/C	8	A	A	C	C	C	C	C	A
S8_140216115	A/T	8	A	A	T	T	T	T	T	A
S8_140216124	T/A	8	T	T	A	A	A	A	A	T
S8_140216126	T/A	8	T	T	A	A	A	A	A	T
S8_140297500	T/A	8	A	A	T	T	T	T	T	A
S8_148644605	G/A	8	G	G	A	A	A	A	A	G
S8_148644633	A/T	8	A	A	T	T	T	T	T	A
S8_151273966	T/A	8	T	T	A	A	A	A	A	T
S8_152368080	G/C	8	G	G	C	C	C	C	C	G
S8_152368101	A/G	8	A	A	G	G	G	G	G	A
S8_152368132	C/G	8	C	C	G	G	G	G	G	C
S8_152368168	G/A	8	G	G	A	A	A	A	A	G
S8_152863615	T/A	8	T	T	A	A	A	A	A	T
S8_152863616	G/A	8	G	G	A	A	A	A	A	G
S8_152863633	A/T	8	A	A	T	T	T	T	T	A
S8_152863683	C/T	8	C	C	T	T	T	T	T	C
S8_152863696	A/G	8	A	A	G	G	G	G	G	A
S8_159540526	T/G	8	T	T	G	G	G	G	G	T
S8_168043239	G/A	8	G	G	A	A	A	A	A	G
S8_168519869	T/C	8	T	T	C	C	C	C	C	T
S8_172136798	C/T	8	C	C	T	T	T	T	T	C
S8_172136799	A/G	8	A	A	G	G	G	G	G	A
S8_172636173	G/T	8	G	G	T	T	T	T	T	G
S8_172636174	T/C	8	T	T	C	C	C	C	C	T
S8_172760618	A/C	8	C	C	A	A	A	A	A	C
S8_172760634	G/A	8	G	G	A	A	A	A	A	G
S8_173053104	A/C	8	A	A	C	C	C	C	C	A
S8_173950728	T/G	8	T	T	G	G	G	G	G	T
S8_173950749	G/T	8	G	G	T	T	T	T	T	G
S8_173950803	A/T	8	A	A	T	T	T	T	T	A
S8_174027570	G/A	8	G	G	A	A	A	A	A	G
S8_174027584	G/A	8	G	G	A	A	A	A	A	G
S8_174843714	T/C	8	T	T	C	C	C	C	C	T
S8_174843715	G/A	8	G	G	A	A	A	A	A	G
S8_174843721	G/A	8	G	G	A	A	A	A	A	G
S8_174843735	A/T	8	A	A	T	T	T	T	T	A
S8_175606076	C/T	8	C	C	T	T	T	T	T	C
S8_175606102	G/A	8	G	G	A	A	A	A	A	G
S8_175606133	T/A	8	T	T	A	A	A	A	A	T
S8_175695649	C/T	8	C	C	N	T	T	N	T	C
S8_179347184	T/C	8	T	Y	C	C	C	C	C	Y
S8_180968399	C/T	8	C	C	T	T	T	T	T	C
S8_180968474	T/A	8	T	T	A	A	A	A	A	T
S8_181146462	G/C	8	G	G	C	C	C	C	C	G
S8_181146487	A/T	8	A	A	T	T	T	T	T	A
S8_184679482	C/T	8	C	C	T	T	T	T	T	C
S8_186097875	T/A	8	A	A	T	T	T	T	T	A
S8_186243963	A/G	8	A	A	G	G	G	G	G	A
S8_191581457	T/C	8	T	T	C	Y	C	C	C	T
S8_191581471	T/C	8	T	T	C	Y	C	C	C	T
S8_191581520	C/A	8	C	C	A	A	A	A	A	C
S8_191581532	G/C	8	G	G	C	C	C	C	C	G
S8_191581543	A/G	8	A	A	G	G	G	G	G	A
S8_191581582	T/C	8	T	T	C	C	C	C	C	T
S9_29407427	A/C	9	A	A	C	C	M	C	M	A
S9_29407477	A/G	9	A	A	G	G	A	R	R	A
S9_30842109	A/G	9	A	A	G	G	R	R	R	R
S9_30842125	A/G	9	A	A	G	G	R	R	R	N
S9_95055166	G/T	9	G	G	T	T	T	T	T	G
S9_95055172	A/G	9	A	A	G	G	G	G	G	A
S9_95055194	G/A	9	G	G	A	A	A	A	A	G
S9_105651727	A/G	9	A	A	G	G	A	A	A	A
S9_105651751	A/G	9	A	A	G	G	A	A	A	A
S9_105651768	A/G	9	A	A	G	G	A	A	A	A
S9_105651782	A/G	9	A	A	G	G	A	A	A	A
S9_223805360	A/C	9	A	A	C	C	A	A	A	A
S9_223805364	T/C	9	T	T	C	C	T	T	T	T
S9_231105980	A/C	9	A	A	C	C	A	A	A	A
S9_231515061	C/T	9	C	C	T	T	C	C	C	C
S9_231515066	T/C	9	T	T	C	C	T	T	T	T
S9_232355630	A/G	9	A	A	G	G	A	A	A	A
S9_234471937	G/A	9	G	G	A	A	G	G	G	G
S9_234471958	A/G	9	A	A	G	G	A	A	A	A
S9_234472015	G/A	9	G	G	A	A	G	G	G	G
S9_234472098	C/T	9	C	C	T	T	C	C	C	C
S9_234472112	C/T	9	C	C	T	T	C	C	C	C
S9_234472164	T/C	9	T	T	C	C	T	T	T	T
S9_234472166	T/A	9	T	T	A	A	T	T	T	T
S9_234670029	G/A	9	G	G	A	A	G	G	G	G
S9_235042653	T/G	9	T	T	G	G	T	T	T	T
S9_235042660	C/T	9	C	C	T	T	C	C	C	C
S9_235042673	G/A	9	A	A	G	G	A	A	A	A
S9_235042687	G/C	9	G	G	C	C	G	G	G	G
S9_236121251	C/A	9	C	C	A	A	C	C	C	C
S9_236121326	G/A	9	G	G	A	A	G	G	G	G
S9_239128438	T/C	9	T	T	C	C	T	T	T	T
S9_239618453	A/T	9	A	A	T	T	A	A	A	A
S9_241008544	T/G	9	T	T	G	G	T	T	T	T
S9_242156494	A/C	9	A	A	C	C	A	A	A	A
S9_242156530	T/A	9	T	T	A	A	T	T	T	T
S9_242156540	T/C	9	T	T	C	C	T	T	T	T
S9_242156546	C/T	9	C	C	T	T	C	C	C	C
S9_244813342	C/G	9	C	C	G	G	C	C	C	C
S9_244813371	G/T	9	G	G	T	T	G	G	G	G
S9_248191483	A/T	9	A	A	T	T	A	A	A	A
S9_249369146	G/C	9	G	G	C	C	G	G	G	G
S9_249575633	T/C	9	T	T	C	C	T	T	T	T
S9_249706004	C/T	9	C	C	T	T	C	C	C	C
S9_249706023	C/A	9	C	C	A	A	C	C	C	C
S9_249706034	C/T	9	C	C	T	T	C	C	C	C
S9_249706054	G/A	9	G	G	A	A	G	G	G	G
S9_250391396	A/T	9	A	A	T	T	A	A	A	A
S10_70807872	C/T	10	C	C	T	Y	T	Y	C	T
S10_121117512	G/A	10	G	G	A	R	A	R	G	A
S10_197451347	A/C	10	A	A	A	A	C	M	C	C
S10_199645207	A/G	10	A	A	A	A	G	R	A	G
S10_199645215	A/T	10	A	A	A	A	T	W	A	T
S10_200952383	T/A	10	T	T	T	T	A	T	A	A
S10_212629124	T/G	10	T	T	K	K	G	K	K	G
S10_212806861	G/A	10	G	G	R	G	A	G	A	A
S10_213314263	G/A	10	G	G	G	G	A	R	R	A
S10_228399894	G/A	10	G	G	G	G	A	R	R	A
S10_231178125	G/C	10	G	G	G	G	C	S	C	C
S10_231178172	G/C	10	G	G	G	G	C	S	C	C
S10_232613361	T/C	10	T	T	T	T	C	Y	T	C
S10_241246162	T/C	10	T	T	T	T	C	Y	Y	C
S10_242358564	C/T	10	T	T	C	Y	C	Y	Y	C
S10_242358569	C/T	10	C	C	T	Y	T	Y	Y	T
S10_242593549	C/G	10	C	C	C	C	G	S	C	G
S10_246839962	T/C	10	T	T	C	Y	C	Y	Y	C
S10_248236133	T/C	10	T	T	C	C	C	Y	T	C
S10_250138218	G/A	10	G	G	A	R	A	R	G	A
S10_250333398	C/A	10	C	C	A	M	A	M	C	A
S10_252740551	G/C	10	G	G	C	C	C	S	G	C
S10_252740594	T/C	10	T	T	C	Y	C	Y	T	C
S10_252740611	A/C	10	A	A	C	M	C	M	A	C
S10_264881578	G/T	10	G	G	T	K	T	K	G	T
S10_264881625	T/C	10	T	T	C	Y	C	Y	T	C
S10_266039361	T/A	10	T	T	A	W	A	W	T	A
S10_266039403	C/T	10	C	C	T	Y	T	Y	C	T
S10_266039405	A/G	10	A	A	G	R	G	R	A	G
S10_266039418	T/C	10	T	T	C	Y	C	Y	T	C
S10_268510631	T/A	10	T	T	A	W	A	W	T	A
S10_273692476	T/C	10	T	N	C	Y	C	Y	T	C
S10_274082323	G/A	10	G	G	A	R	A	R	G	A
S10_274280354	G/T	10	G	G	T	T	T	K	G	T
S10_291425237	G/A	10	G	G	A	R	A	R	G	A
S10_296405613	A/C	10	A	A	C	C	C	M	A	C
S10_296405658	G/A	10	G	G	A	R	A	R	G	A
S10_297828669	T/C	10	T	T	C	C	C	C	T	C
S10_297828671	G/A	10	G	G	A	A	A	A	G	A
S10_300598685	A/T	10	A	A	T	T	T	W	A	T
S10_303403873	A/G	10	A	A	G	R	G	R	A	G
S10_303403891	T/G	10	T	T	G	K	G	K	T	G
S10_306781385	A/G	10	A	A	G	G	G	R	A	G
S10_306781386	T/C	10	T	T	C	C	C	Y	T	C
S10_306912142	A/T	10	A	A	T	T	T	T	A	T
S10_306912157	A/G	10	A	A	G	G	G	G	A	G
S10_306912163	A/G	10	A	A	G	G	G	G	A	G
S10_308727342	G/A	10	G	G	A	R	A	R	G	A
S10_319672286	A/G	10	A	A	G	N	G	A	A	G
S10_326485620	C/G	10	C	C	G	S	G	S	C	G
S10_326485659	T/C	10	T	T	C	Y	C	Y	T	C
S11_1532291	C/T	11	T	T	C	C	T	T	T	T
S11_1856521	A/C	11	A	A	C	C	A	A	A	A
S11_1856584	G/A	11	G	G	A	A	G	G	G	G
S11_1856586	T/C	11	T	T	C	C	T	T	T	T
S11_1856620	A/T	11	A	A	T	T	A	A	A	A
S11_1856627	C/T	11	C	C	T	T	C	C	C	C
S11_6162375	A/G	11	G	G	A	A	G	G	G	G
S11_6162410	G/A	11	G	G	A	A	G	G	G	G
S11_6898032	G/A	11	G	G	A	A	G	G	G	G
S11_6898036	A/G	11	A	A	G	G	A	A	A	A
S11_8068006	G/A	11	G	G	A	A	G	G	G	G
S11_8068072	C/A	11	C	C	A	A	C	C	C	C
S11_8068075	G/A	11	G	G	A	A	G	G	G	G
S11_9290778	C/T	11	C	C	T	T	C	C	C	C
S11_9290819	A/G	11	A	A	G	G	A	A	A	A
S11_9307867	T/G	11	T	T	G	G	T	T	T	T
S11_9307872	T/G	11	T	T	G	G	T	T	T	T
S11_25306419	A/G	11	A	A	G	G	A	A	A	A
S11_25306418	T/A	11	T	T	A	A	T	T	T	T
S11_34204822	A/G	11	A	A	G	G	A	A	A	A
S11_38166354	T/C	11	T	T	C	C	T	T	T	T
S11_38166378	C/T	11	C	C	T	T	C	C	C	C
S11_42882608	C/A	11	C	C	A	A	C	C	C	C
S11_42882609	A/T	11	A	A	T	T	A	A	A	A
S11_45311880	T/C	11	T	T	C	C	T	T	T	T
S11_45311909	G/A	11	G	G	A	A	G	G	G	G
S11_47674877	A/C	11	A	A	C	C	A	A	A	A
S11_52815111	T/C	11	T	T	C	C	T	T	T	T
S11_52815146	G/A	11	G	G	A	A	G	G	G	G
S11_57210222	A/G	11	A	A	G	G	A	A	A	A
S11_57210253	T/C	11	T	T	C	C	T	T	T	T
S11_57210279	C/T	11	C	C	T	T	C	C	C	C
S11_57210330	C/T	11	C	C	T	T	C	C	C	C
S11_64238564	C/T	11	C	C	T	T	C	C	C	C
S11_64238595	A/T	11	A	A	T	T	A	A	A	A
S11_64238596	T/A	11	T	T	A	A	T	T	T	T
S11_64516823	G/T	11	G	G	T	T	G	G	G	G
S11_66710189	A/G	11	A	A	G	G	A	A	A	A
S11_68971832	A/G	11	A	A	G	G	A	A	A	A
S11_68971841	C/T	11	C	C	T	T	C	C	C	C
S11_68971859	A/G	11	A	A	G	G	A	A	A	A
S11_70438871	T/C	11	T	T	C	C	T	T	T	T
S11_70438896	C/T	11	C	C	T	T	C	C	C	C
S11_70438897	G/A	11	G	G	A	A	G	G	G	G
S11_72164139	C/T	11	C	C	T	T	C	C	C	C
S11_77585140	C/T	11	C	C	T	T	C	C	C	C
S11_77585145	C/T	11	C	C	T	T	C	C	C	C
S11_77585155	A/G	11	A	A	G	G	A	A	A	A
S11_77684775	T/A	11	T	T	A	A	T	T	T	T
S11_77684785	G/A	11	G	G	A	A	G	G	G	G
S11_77684779	T/A	11	T	T	A	A	T	T	T	T
S11_80055068	C/T	11	C	C	T	T	C	C	C	C
S11_95790632	G/A	11	G	G	A	A	G	G	G	G
S11_102105609	A/G	11	A	A	G	G	A	A	A	A
S11_102105610	C/T	11	C	C	T	T	C	C	C	C
S11_106113211	C/T	11	C	C	T	T	C	C	C	C
S11_106113241	G/A	11	G	G	A	A	G	G	G	G
S11_106113258	C/T	11	C	C	T	T	C	C	C	C
S11_106529105	A/G	11	A	A	G	G	A	A	A	A
S11_106529107	T/C	11	C	C	T	T	C	C	C	C
S11_106529127	T/C	11	T	T	C	C	T	T	T	T
S11_107011089	T/A	11	T	T	A	A	T	T	T	T
S11_110237564	T/C	11	T	T	C	C	T	T	T	T
S11_110237596	G/A	11	G	G	A	A	G	G	G	G
S11_113072036	A/G	11	A	A	G	G	A	A	A	A
S11_118413333	A/G	11	A	A	G	G	A	A	A	A
S11_118413378	A/G	11	A	A	G	G	A	A	A	A
S11_119210087	A/T	11	A	A	T	T	A	A	A	A
S11_119210088	A/T	11	A	A	T	T	A	A	A	A
S11_119217801	A/G	11	A	A	G	G	A	A	A	A
S11_123092500	A/G	11	A	A	G	G	A	A	A	A
S11_123092529	T/C	11	T	T	C	C	T	T	T	T
S11_123313415	T/C	11	T	T	C	C	T	T	T	T
S11_124646209	A/G	11	A	A	G	G	A	A	A	A
S11_126716844	A/G	11	A	A	G	G	R	R	R	A
S11_126716882	G/C	11	G	G	C	C	S	S	S	G
S11_131057338	C/T	11	C	C	T	T	C	C	C	C
S11_132405947	C/G	11	C	C	G	G	C	C	C	C
S11_132405995	G/A	11	G	G	A	A	G	G	G	G
S11_133843070	C/A	11	C	C	A	A	C	C	C	C
S11_142504944	C/A	11	C	C	A	A	M	M	M	C
S11_142504955	A/G	11	A	A	G	G	R	R	R	A
S11_144105313	A/G	11	A	A	G	G	A	A	A	A
S11_144265079	G/C	11	G	G	C	C	G	G	G	G
S11_144265090	A/T	11	A	A	T	T	A	A	A	A
S11_144265093	A/G	11	A	A	G	G	A	A	N	A
S11_148283482	T/G	11	T	T	G	G	T	T	T	T
S11_148283483	T/C	11	T	T	C	C	T	T	T	T
S11_148283484	G/A	11	G	G	A	A	G	G	G	G
S11_148283487	T/G	11	T	T	G	G	T	T	T	T
S11_148436851	T/C	11	T	T	C	C	T	T	T	T
S11_148436937	A/G	11	A	A	G	G	A	A	A	A
S11_150136835	G/A	11	G	G	A	A	G	G	G	G
S11_150136848	T/G	11	T	T	G	G	T	T	T	T
S11_150136895	T/C	11	T	T	C	C	T	T	T	T
S11_150638994	A/G	11	A	A	G	G	R	R	R	A
S11_151018614	G/C	11	G	G	C	C	G	G	G	G
S11_151547065	A/G	11	A	A	G	G	A	R	A	A
S11_175065197	A/T	11	A	A	T	T	A	A	A	A
S11_179313127	G/A	11	G	G	A	A	G	G	G	G
S11_179313151	A/C	11	A	A	C	C	A	A	A	A
S11_182628285	T/C	11	T	T	C	C	T	T	T	T
S11_182628319	A/G	11	A	A	G	G	A	A	A	A
S11_182628320	C/T	11	C	C	T	T	C	C	C	C
S11_194796414	T/C	11	T	T	C	C	T	T	T	T
S11_199789738	C/T	11	C	C	T	T	C	C	C	C
S11_201990261	C/T	11	C	C	T	T	C	C	C	C
S11_203172175	T/A	11	T	T	A	A	T	T	T	T
S11_203172176	C/T	11	C	C	T	T	C	C	C	C
S11_203172182	G/A	11	G	G	A	A	G	G	G	G
