# Supplementary material for: Genotyping-by-Sequencing Uncovers the Introgression Alien Segments Associated with Sclerotinia Basal Stalk Rot Resistance from Wild Species—I. Helianthus argophyllus and H. petiolaris
Source: Front Genet. 2016 Dec 26;7:219. doi: 10.3389/fgene.2016.00219 (PMC5183654; doi:10.3389/fgene.2016.00219)
Supplement: Supplementary file 3 [file Table3.XLSX]

## Sheet: LG8-36
Table S3 Polymorphic SNPs detected in the H. petiolarisintrgression lines in linkage group 8 of the sunflower genome
N: no data; Y: represents TC and R: AG
rs#	alleles	chrom	HA 458	HA 89	H.pet 1	H.pet 2
S8_18538595	C/G	8	C	C	G	G
S8_18538596	A/G	8	A	A	G	G
S8_40622285	C/T	8	T	T	Y	C
S8_40622367	G/A	8	A	A	G	G
S8_65170465	A/G	8	A	A	R	G
S8_78089591	C/T	8	C	C	T	T
S8_96109280	C/A	8	C	C	A	A
S8_96109286	C/T	8	C	C	T	T
S8_96109295	G/A	8	G	G	A	A
S8_104649904	C/T	8	C	C	Y	T
S8_104660725	G/T	8	G	G	T	T
S8_104660804	A/G	8	A	A	G	N
S8_104660823	A/C	8	A	A	C	N
S8_107711370	C/T	8	C	C	T	T
S8_108827764	A/G	8	A	A	G	G
S8_108827849	T/G	8	T	T	G	G
S8_110763595	C/T	8	C	C	T	T
S8_111489282	A/T	8	A	A	N	T
S8_111489283	T/A	8	A	A	N	T
S8_112738580	A/G	8	A	A	G	G
S8_114594770	C/T	8	C	C	T	T
S8_120481852	C/T	8	C	C	T	T
S8_124417321	A/G	8	G	G	A	A
S8_124417348	C/A	8	A	A	C	C
S8_126247396	C/A	8	A	A	C	C
S8_128986738	T/A	8	A	A	T	T
S8_130036822	A/G	8	G	G	A	A
S8_133787051	C/T	8	C	C	T	T
S8_140216028	A/T	8	A	A	T	T
S8_140297500	T/A	8	A	A	T	T
S8_142520697	T/A	8	A	A	T	T
S8_161965974	T/C	8	T	T	C	C
S8_170567542	G/A	8	G	G	R	A
S8_172760618	A/C	8	C	C	A	A
S8_184679493	T/C	8	C	C	T	T
S8_186097875	T/A	8	A	A	T	T
